# Supplementary material for: Iridium nitrenoid-catalyzed atroposelective C2 arylation of indoles
Source: Chem Sci. 2026 Jul 2. Online ahead of print. doi: 10.1039/d6sc04377a (PMC13356844; doi:10.1039/d6sc04377a)
Supplement: SC-OLF-D6SC04377A-s002 [file SC-OLF-D6SC04377A-s002.cif]

# Supplementary Information (SI) for Chemical Science.
# This journal is © The Royal Society of Chemistry 2026

####################################################################### 
# 
# This file contains crystal structure data downloaded from the 
# Cambridge Structural Database (CSD) hosted by the Cambridge 
# Crystallographic Data Centre (CCDC).
# 
# Full information about CCDC data access policies and citation 
# guidelines are available at http://www.ccdc.cam.ac.uk/access/V1 
# 
# Audit and citation data items may have been added by the CCDC. 
# Please retain this information to preserve the provenance of 
# this file and to allow appropriate attribution of the data. 
# 
#######################################################################

data_p162
_database_code_depnum_ccdc_archive 'CCDC 2488280'
loop_
_audit_author_name
_audit_author_address
'Irwan Iskandar Bin Roslan'
;National University of Singapore
Singapore
;
_audit_update_record             
;
2025-09-15 deposited with the CCDC.	2026-07-02 downloaded from the CCDC.
;
_audit_creation_date             2025-03-04
_audit_creation_method           
; 
Olex2 1.5 
(compiled 2024.02.16 svn.r378c4104 for OlexSys, GUI svn.r6928) 
;
_shelx_SHELXL_version_number     2019/3
_chemical_name_common            ?
_chemical_name_systematic        ?
_chemical_formula_moiety         'C20 H17 F N2'
_chemical_formula_sum            'C20 H17 F N2'
_chemical_formula_weight         304.35
_chemical_absolute_configuration ad
_chemical_melting_point          ?
loop_
_atom_type_symbol
_atom_type_description
_atom_type_scat_dispersion_real
_atom_type_scat_dispersion_imag
_atom_type_scat_source
C C 0.0181 0.0091 'International Tables Vol C Tables 4.2.6.8 and 6.1.1.4'
H H 0.0000 0.0000 'International Tables Vol C Tables 4.2.6.8 and 6.1.1.4'
F F 0.0727 0.0534 'International Tables Vol C Tables 4.2.6.8 and 6.1.1.4'
N N 0.0311 0.0180 'International Tables Vol C Tables 4.2.6.8 and 6.1.1.4'

_shelx_space_group_comment       
; 
The symmetry employed for this shelxl refinement is uniquely defined 
by the following loop, which should always be used as a source of 
symmetry information in preference to the above space-group names. 
They are only intended as comments. 
;
_space_group_crystal_system      triclinic
_space_group_IT_number           1
_space_group_name_H-M_alt        'P 1'
_space_group_name_Hall           'P 1'
loop_
_space_group_symop_operation_xyz
'x, y, z'

_cell_length_a                   11.4214(8)
_cell_length_b                   11.5908(9)
_cell_length_c                   13.0500(10)
_cell_angle_alpha                89.199(3)
_cell_angle_beta                 73.066(3)
_cell_angle_gamma                75.686(3)
_cell_volume                     1598.2(2)
_cell_formula_units_Z            4
_cell_measurement_reflns_used    9506
_cell_measurement_temperature    100.00
_cell_measurement_theta_max      66.721
_cell_measurement_theta_min      3.547
_shelx_estimated_absorpt_T_max   ?
_shelx_estimated_absorpt_T_min   ?
_exptl_absorpt_coefficient_mu    0.664
_exptl_absorpt_correction_T_max  0.7528
_exptl_absorpt_correction_T_min  0.7110
_exptl_absorpt_correction_type   multi-scan
_exptl_absorpt_process_details   
; 
SADABS-2016/2 (Bruker,2016/2) was used for absorption correction. 
wR2(int) was 0.0864 before and 0.0428 after correction. 
The Ratio of minimum to maximum transmission is 0.9445. 
The \l/2 correction factor is Not present. 
;
_exptl_absorpt_special_details   ?
_exptl_crystal_colour            colourless
_exptl_crystal_colour_primary    colourless
_exptl_crystal_density_diffrn    1.265
_exptl_crystal_density_meas      'Not Measured'
_exptl_crystal_density_method    'Not Measured'
_exptl_crystal_description       block
_exptl_crystal_F_000             640
_exptl_crystal_size_max          0.173
_exptl_crystal_size_mid          0.134
_exptl_crystal_size_min          0.089
_exptl_transmission_factor_max   ?
_exptl_transmission_factor_min   ?
_diffrn_reflns_av_R_equivalents  0.0278
_diffrn_reflns_av_unetI/netI     0.0156
_diffrn_reflns_Laue_measured_fraction_full 0.994
_diffrn_reflns_Laue_measured_fraction_max 0.994
_diffrn_reflns_limit_h_max       13
_diffrn_reflns_limit_h_min       -13
_diffrn_reflns_limit_k_max       13
_diffrn_reflns_limit_k_min       -13
_diffrn_reflns_limit_l_max       15
_diffrn_reflns_limit_l_min       -15
_diffrn_reflns_number            140756
_diffrn_reflns_point_group_measured_fraction_full 0.964
_diffrn_reflns_point_group_measured_fraction_max 0.964
_diffrn_reflns_theta_full        66.825
_diffrn_reflns_theta_max         66.825
_diffrn_reflns_theta_min         3.547
_diffrn_ambient_temperature      100.00
_diffrn_detector_area_resol_mean ?
_diffrn_measured_fraction_theta_full 0.994
_diffrn_measured_fraction_theta_max 0.994
_diffrn_measurement_device_type  'Bruker Venture D8'
_diffrn_measurement_method       '\f and \w scans'
_diffrn_radiation_type           CuK\a
_diffrn_radiation_wavelength     1.54178
_diffrn_source                   'Microfocus Sealed Tube'
_diffrn_source_current           1.1
_diffrn_source_power             0.05500000000000001
_diffrn_source_voltage           50.0
_reflns_Friedel_coverage         0.940
_reflns_Friedel_fraction_full    0.935
_reflns_Friedel_fraction_max     0.935
_reflns_number_gt                10933
_reflns_number_total             10966
_reflns_special_details          
; 
 Reflections were merged by SHELXL according to the crystal 
 class for the calculation of statistics and refinement. 
  
 _reflns_Friedel_fraction is defined as the number of unique 
 Friedel pairs measured divided by the number that would be 
 possible theoretically, ignoring centric projections and 
 systematic absences. 
;
_reflns_threshold_expression     'I > 2\s(I)'
_computing_cell_refinement       'SAINT V8.41 (?, 2016)'
_computing_data_collection       'Bruker APEX5'
_computing_data_reduction        'SAINT V8.41 (?, 2016)'
_computing_molecular_graphics    'Olex2 1.5 (Dolomanov et al., 2009)'
_computing_publication_material  'Olex2 1.5 (Dolomanov et al., 2009)'
_computing_structure_refinement  'SHELXL 2019/3 (Sheldrick, 2015)'
_computing_structure_solution    'SHELXT 2018/2 (Sheldrick, 2018)'
_refine_diff_density_max         0.164
_refine_diff_density_min         -0.164
_refine_diff_density_rms         0.034
_refine_ls_abs_structure_details 
; 
 Flack x determined using 5260 quotients [(I+)-(I-)]/[(I+)+(I-)] 
 (Parsons, Flack and Wagner, Acta Cryst. B69 (2013) 249-259). 
;
_refine_ls_abs_structure_Flack   -0.03(2)
_refine_ls_extinction_coef       .
_refine_ls_extinction_method     none
_refine_ls_goodness_of_fit_ref   1.035
_refine_ls_hydrogen_treatment    mixed
_refine_ls_matrix_type           full
_refine_ls_number_parameters     861
_refine_ls_number_reflns         10966
_refine_ls_number_restraints     31
_refine_ls_R_factor_all          0.0275
_refine_ls_R_factor_gt           0.0275
_refine_ls_restrained_S_all      1.034
_refine_ls_shift/su_max          0.000
_refine_ls_shift/su_mean         0.000
_refine_ls_structure_factor_coef Fsqd
_refine_ls_weighting_details     
'w=1/[\s^2^(Fo^2^)+(0.0502P)^2^+0.2170P] where P=(Fo^2^+2Fc^2^)/3'
_refine_ls_weighting_scheme      calc
_refine_ls_wR_factor_gt          0.0740
_refine_ls_wR_factor_ref         0.0741
_refine_special_details          ?
_olex2_refinement_description    
; 
1. Fixed Uiso 
 At 1.2 times of: 
  All C(H) groups 
 At 1.5 times of: 
  All C(H,H,H) groups, All N(H,H) groups 
2. Restrained distances 
 N2-H2A \\sim N2-H2B \\sim N4-H4A \\sim N4-H4B \\sim N6-H6A \\sim N6-H6B \\sim 
N8-H8A \\sim N8-H8B 
 with sigma of 0.02 
3.a Aromatic/amide H refined with riding coordinates: 
 C2(H2), C3(H3), C4(H4), C5(H5), C13(H13), C14(H14), C16(H16), C18(H18), 
 C19(H19), C22(H22), C23(H23), C24(H24), C25(H25), C33(H33), C34(H34), C36(H36), 
  C38(H38), C39(H39), C42(H42), C43(H43), C44(H44), C45(H45), C53(H53), 
 C54(H54), C56(H56), C58(H58), C59(H59), C62(H62), C63(H63), C64(H64), C65(H65), 
  C73(H73), C74(H74), C76(H76), C78(H78), C79(H79) 
3.b Idealised Me refined as rotating group: 
 C9(H9A,H9B,H9C), C10(H10A,H10B,H10C), C29(H29A,H29B,H29C), C30(H30A,H30B, 
 H30C), C49(H49A,H49B,H49C), C50(H50A,H50B,H50C), C69(H69A,H69B,H69C), C70(H70A, 
 H70B,H70C) 
;
_atom_sites_solution_hydrogens   mixed
_atom_sites_solution_primary     dual
_atom_sites_solution_secondary   ?
loop_
_atom_site_label
_atom_site_type_symbol
_atom_site_fract_x
_atom_site_fract_y
_atom_site_fract_z
_atom_site_U_iso_or_equiv
_atom_site_adp_type
_atom_site_occupancy
_atom_site_site_symmetry_order
_atom_site_calc_flag
_atom_site_refinement_flags_posn
_atom_site_refinement_flags_adp
_atom_site_refinement_flags_occupancy
_atom_site_disorder_assembly
_atom_site_disorder_group
F1 F 0.80290(13) 1.39144(11) 0.37995(10) 0.0427(3) Uani 1 1 d . . . . .
F2 F 0.51445(12) 0.94031(10) 0.43381(9) 0.0359(3) Uani 1 1 d . . . . .
F3 F 0.52233(14) 0.68738(13) -0.14465(10) 0.0461(3) Uani 1 1 d . . . . .
F4 F 0.50972(11) 0.20991(11) 0.34744(9) 0.0337(3) Uani 1 1 d . . . . .
N1 N 0.74362(16) 0.88392(14) 0.66143(15) 0.0295(4) Uani 1 1 d . . . . .
N2 N 0.65257(18) 1.07080(17) 0.90955(14) 0.0345(4) Uani 1 1 d D . . . .
H2A H 0.662(3) 0.9906(18) 0.895(2) 0.052 Uiso 1 1 d D U . . .
H2B H 0.580(2) 1.101(2) 0.963(2) 0.052 Uiso 1 1 d D U . . .
N3 N 0.93195(14) 0.40336(13) 0.14012(12) 0.0209(3) Uani 1 1 d . . . . .
N4 N 0.91459(18) 0.54572(16) -0.08263(14) 0.0347(4) Uani 1 1 d D . . . .
H4A H 0.912(3) 0.4664(19) -0.075(2) 0.052 Uiso 1 1 d D U . . .
H4B H 0.926(3) 0.577(2) -0.1496(18) 0.052 Uiso 1 1 d D U . . .
N5 N 0.28392(15) 0.63241(13) 0.39718(13) 0.0255(3) Uani 1 1 d . . . . .
N6 N -0.03021(18) 0.78203(19) 0.38394(18) 0.0424(5) Uani 1 1 d D . . . .
H6A H 0.007(3) 0.759(3) 0.437(2) 0.064 Uiso 1 1 d D U . . .
H6B H -0.101(3) 0.756(3) 0.384(3) 0.064 Uiso 1 1 d D U . . .
N7 N 0.26245(15) 0.11623(13) 0.90124(12) 0.0222(3) Uani 1 1 d . . . . .
N8 N -0.02656(16) 0.26297(15) 0.88240(13) 0.0266(3) Uani 1 1 d D . . . .
H8A H 0.008(2) 0.236(2) 0.9361(19) 0.040 Uiso 1 1 d D U . . .
H8B H -0.101(2) 0.241(2) 0.887(2) 0.040 Uiso 1 1 d D U . . .
C1 C 0.82378(18) 0.77110(16) 0.64913(16) 0.0267(4) Uani 1 1 d . . . . .
C2 C 0.8132(2) 0.66262(19) 0.6122(2) 0.0404(5) Uani 1 1 d . . . . .
H2 H 0.741041 0.657413 0.592042 0.048 Uiso 1 1 calc R U . . .
C3 C 0.9116(2) 0.56347(18) 0.6061(2) 0.0384(5) Uani 1 1 d . . . . .
H3 H 0.906755 0.488539 0.581423 0.046 Uiso 1 1 calc R U . . .
C4 C 1.01867(19) 0.57044(17) 0.63537(16) 0.0288(4) Uani 1 1 d . . . . .
H4 H 1.085180 0.500564 0.629506 0.035 Uiso 1 1 calc R U . . .
C5 C 1.02864(17) 0.67717(17) 0.67249(15) 0.0247(4) Uani 1 1 d . . . . .
H5 H 1.101067 0.681302 0.692645 0.030 Uiso 1 1 calc R U . . .
C6 C 0.92994(17) 0.77971(16) 0.68003(14) 0.0212(4) Uani 1 1 d . . . . .
C7 C 0.90964(17) 0.90134(15) 0.71430(14) 0.0212(3) Uani 1 1 d . . . . .
C8 C 0.79691(17) 0.96205(15) 0.70050(14) 0.0218(4) Uani 1 1 d . . . . .
C9 C 0.6233(3) 0.9149(2) 0.6380(3) 0.0590(8) Uani 1 1 d . . . . .
H9A H 0.562440 0.975872 0.691618 0.089 Uiso 1 1 calc R U . . .
H9B H 0.591091 0.843670 0.640019 0.089 Uiso 1 1 calc R U . . .
H9C H 0.635078 0.945939 0.566445 0.089 Uiso 1 1 calc R U . . .
C10 C 0.99488(19) 0.95195(17) 0.75840(18) 0.0324(4) Uani 1 1 d . . . . .
H10A H 1.052250 0.983459 0.700187 0.049 Uiso 1 1 calc R U . . .
H10B H 1.044407 0.889115 0.791081 0.049 Uiso 1 1 calc R U . . .
H10C H 0.943791 1.016396 0.812791 0.049 Uiso 1 1 calc R U . . .
C11 C 0.73694(16) 1.09258(16) 0.71901(14) 0.0212(4) Uani 1 1 d . . . . .
C12 C 0.66905(18) 1.14071(17) 0.82131(15) 0.0251(4) Uani 1 1 d . . . . .
C13 C 0.61899(18) 1.26693(18) 0.83910(16) 0.0288(4) Uani 1 1 d . . . . .
H13 H 0.573796 1.300413 0.909830 0.035 Uiso 1 1 calc R U . . .
C14 C 0.63491(17) 1.33983(17) 0.75662(16) 0.0258(4) Uani 1 1 d . . . . .
H14 H 0.600707 1.423490 0.770700 0.031 Uiso 1 1 calc R U . . .
C15 C 0.70143(16) 1.29364(16) 0.65015(15) 0.0213(4) Uani 1 1 d . . . . .
C16 C 0.71876(18) 1.36858(16) 0.56312(16) 0.0249(4) Uani 1 1 d . . . . .
H16 H 0.684466 1.452436 0.574752 0.030 Uiso 1 1 calc R U . . .
C17 C 0.78480(19) 1.31905(18) 0.46330(16) 0.0283(4) Uani 1 1 d . . . . .
C18 C 0.83719(18) 1.19644(18) 0.44091(15) 0.0275(4) Uani 1 1 d . . . . .
H18 H 0.882418 1.165035 0.369564 0.033 Uiso 1 1 calc R U . . .
C19 C 0.82196(17) 1.12206(16) 0.52430(14) 0.0223(4) Uani 1 1 d . . . . .
H19 H 0.857598 1.038585 0.510122 0.027 Uiso 1 1 calc R U . . .
C20 C 0.75393(16) 1.16796(16) 0.63107(15) 0.0195(3) Uani 1 1 d . . . . .
C21 C 0.93317(17) 0.28461(15) 0.14800(14) 0.0201(3) Uani 1 1 d . . . . .
C22 C 1.02682(17) 0.18784(16) 0.16257(14) 0.0226(4) Uani 1 1 d . . . . .
H22 H 1.102383 0.198782 0.173010 0.027 Uiso 1 1 calc R U . . .
C23 C 1.00533(18) 0.07597(16) 0.16122(15) 0.0263(4) Uani 1 1 d . . . . .
H23 H 1.067928 0.008385 0.169529 0.032 Uiso 1 1 calc R U . . .
C24 C 0.8922(2) 0.06015(17) 0.14774(18) 0.0316(4) Uani 1 1 d . . . . .
H24 H 0.879910 -0.017944 0.147312 0.038 Uiso 1 1 calc R U . . .
C25 C 0.7992(2) 0.15546(17) 0.13517(18) 0.0315(4) Uani 1 1 d . . . . .
H25 H 0.722985 0.143832 0.126627 0.038 Uiso 1 1 calc R U . . .
C26 C 0.81907(17) 0.27044(16) 0.13522(15) 0.0235(4) Uani 1 1 d . . . . .
C27 C 0.74723(17) 0.38633(16) 0.12094(16) 0.0245(4) Uani 1 1 d . . . . .
C28 C 0.81832(16) 0.46469(15) 0.12386(14) 0.0200(3) Uani 1 1 d . . . . .
C29 C 1.02242(19) 0.45861(16) 0.16512(17) 0.0287(4) Uani 1 1 d . . . . .
H29A H 1.026385 0.530397 0.125055 0.043 Uiso 1 1 calc R U . . .
H29B H 1.106189 0.402258 0.144895 0.043 Uiso 1 1 calc R U . . .
H29C H 0.995669 0.480426 0.242259 0.043 Uiso 1 1 calc R U . . .
C30 C 0.6197(2) 0.41542(19) 0.1029(2) 0.0409(5) Uani 1 1 d . . . . .
H30A H 0.626086 0.447640 0.032176 0.061 Uiso 1 1 calc R U . . .
H30B H 0.559948 0.474798 0.158559 0.061 Uiso 1 1 calc R U . . .
H30C H 0.589657 0.342850 0.106041 0.061 Uiso 1 1 calc R U . . .
C31 C 0.79347(16) 0.59365(15) 0.10393(14) 0.0201(3) Uani 1 1 d . . . . .
C32 C 0.84140(17) 0.62773(16) 0.00090(15) 0.0235(4) Uani 1 1 d . . . . .
C33 C 0.81801(18) 0.75177(17) -0.01899(15) 0.0247(4) Uani 1 1 d . . . . .
H33 H 0.850730 0.775125 -0.089509 0.030 Uiso 1 1 calc R U . . .
C34 C 0.74990(17) 0.83672(16) 0.06107(15) 0.0224(4) Uani 1 1 d . . . . .
H34 H 0.736184 0.918520 0.045832 0.027 Uiso 1 1 calc R U . . .
C35 C 0.69884(17) 0.80505(15) 0.16730(15) 0.0199(3) Uani 1 1 d . . . . .
C36 C 0.62823(17) 0.89239(16) 0.25226(15) 0.0232(4) Uani 1 1 d . . . . .
H36 H 0.612785 0.974848 0.239342 0.028 Uiso 1 1 calc R U . . .
C37 C 0.58314(18) 0.85656(17) 0.35203(15) 0.0255(4) Uani 1 1 d . . . . .
C38 C 0.60285(18) 0.73607(16) 0.37682(15) 0.0246(4) Uani 1 1 d . . . . .
H38 H 0.569779 0.714619 0.447982 0.030 Uiso 1 1 calc R U . . .
C39 C 0.67109(17) 0.65027(16) 0.29554(15) 0.0216(4) Uani 1 1 d . . . . .
H39 H 0.685133 0.568491 0.310875 0.026 Uiso 1 1 calc R U . . .
C40 C 0.72110(16) 0.68161(15) 0.18888(14) 0.0186(3) Uani 1 1 d . . . . .
C41 C 0.31908(18) 0.65102(17) 0.48640(15) 0.0258(4) Uani 1 1 d . . . . .
C42 C 0.37328(19) 0.56901(18) 0.54962(16) 0.0314(4) Uani 1 1 d . . . . .
H42 H 0.390804 0.485496 0.534500 0.038 Uiso 1 1 calc R U . . .
C43 C 0.4003(2) 0.6141(2) 0.63488(16) 0.0351(5) Uani 1 1 d . . . . .
H43 H 0.437174 0.560482 0.679313 0.042 Uiso 1 1 calc R U . . .
C44 C 0.3746(2) 0.7378(2) 0.65754(16) 0.0339(5) Uani 1 1 d . . . . .
H44 H 0.394803 0.766041 0.716597 0.041 Uiso 1 1 calc R U . . .
C45 C 0.32028(19) 0.81889(19) 0.59503(15) 0.0303(4) Uani 1 1 d . . . . .
H45 H 0.303255 0.902267 0.610593 0.036 Uiso 1 1 calc R U . . .
C46 C 0.29097(18) 0.77557(17) 0.50850(15) 0.0250(4) Uani 1 1 d . . . . .
C47 C 0.23539(17) 0.83198(16) 0.42943(15) 0.0239(4) Uani 1 1 d . . . . .
C48 C 0.23219(17) 0.74310(16) 0.36320(15) 0.0238(4) Uani 1 1 d . . . . .
C49 C 0.2870(2) 0.51654(17) 0.35337(18) 0.0365(5) Uani 1 1 d . . . . .
H49A H 0.270913 0.525426 0.283561 0.055 Uiso 1 1 calc R U . . .
H49B H 0.221883 0.484164 0.402617 0.055 Uiso 1 1 calc R U . . .
H49C H 0.370452 0.461983 0.344448 0.055 Uiso 1 1 calc R U . . .
C50 C 0.1906(2) 0.96326(17) 0.42034(18) 0.0333(4) Uani 1 1 d . . . . .
H50A H 0.154280 0.977244 0.360510 0.050 Uiso 1 1 calc R U . . .
H50B H 0.262206 0.999497 0.407385 0.050 Uiso 1 1 calc R U . . .
H50C H 0.126114 0.999059 0.487166 0.050 Uiso 1 1 calc R U . . .
C51 C 0.18485(18) 0.75036(15) 0.26864(15) 0.0233(4) Uani 1 1 d . . . . .
C52 C 0.05742(18) 0.76415(17) 0.28267(18) 0.0299(4) Uani 1 1 d . . . . .
C53 C 0.0141(2) 0.76274(17) 0.1912(2) 0.0336(5) Uani 1 1 d . . . . .
H53 H -0.073661 0.772982 0.200899 0.040 Uiso 1 1 calc R U . . .
C54 C 0.0960(2) 0.74696(17) 0.08970(18) 0.0310(4) Uani 1 1 d . . . . .
H54 H 0.064406 0.744690 0.030174 0.037 Uiso 1 1 calc R U . . .
C55 C 0.22694(19) 0.73394(15) 0.07160(16) 0.0260(4) Uani 1 1 d . . . . .
C56 C 0.3137(2) 0.71574(17) -0.03234(16) 0.0296(4) Uani 1 1 d . . . . .
H56 H 0.285361 0.711039 -0.093395 0.036 Uiso 1 1 calc R U . . .
C57 C 0.4377(2) 0.70502(18) -0.04426(16) 0.0303(4) Uani 1 1 d . . . . .
C58 C 0.48484(19) 0.71184(17) 0.04314(16) 0.0278(4) Uani 1 1 d . . . . .
H58 H 0.572197 0.705915 0.031796 0.033 Uiso 1 1 calc R U . . .
C59 C 0.40271(18) 0.72713(16) 0.14466(15) 0.0223(4) Uani 1 1 d . . . . .
H59 H 0.433907 0.730895 0.204197 0.027 Uiso 1 1 calc R U . . .
C60 C 0.27128(18) 0.73755(15) 0.16296(15) 0.0220(4) Uani 1 1 d . . . . .
C61 C 0.30902(16) 0.12947(17) 0.98492(14) 0.0233(4) Uani 1 1 d . . . . .
C62 C 0.34451(18) 0.0453(2) 1.05579(16) 0.0322(4) Uani 1 1 d . . . . .
H62 H 0.340431 -0.035024 1.049186 0.039 Uiso 1 1 calc R U . . .
C63 C 0.38552(19) 0.0840(2) 1.13533(16) 0.0394(5) Uani 1 1 d . . . . .
H63 H 0.409772 0.029342 1.184912 0.047 Uiso 1 1 calc R U . . .
C64 C 0.3922(2) 0.2028(3) 1.14451(17) 0.0422(6) Uani 1 1 d . . . . .
H64 H 0.421136 0.226805 1.200028 0.051 Uiso 1 1 calc R U . . .
C65 C 0.35732(19) 0.2855(2) 1.07428(15) 0.0336(5) Uani 1 1 d . . . . .
H65 H 0.362086 0.365524 1.081474 0.040 Uiso 1 1 calc R U . . .
C66 C 0.31479(17) 0.24940(17) 0.99220(14) 0.0242(4) Uani 1 1 d . . . . .
C67 C 0.26958(16) 0.30894(16) 0.90920(14) 0.0211(4) Uani 1 1 d . . . . .
C68 C 0.23809(16) 0.22595(15) 0.85600(13) 0.0195(3) Uani 1 1 d . . . . .
C69 C 0.2383(2) 0.00672(17) 0.86937(17) 0.0303(4) Uani 1 1 d . . . . .
H69A H 0.167396 -0.010817 0.925071 0.045 Uiso 1 1 calc R U . . .
H69B H 0.314029 -0.059193 0.859975 0.045 Uiso 1 1 calc R U . . .
H69C H 0.217326 0.016357 0.801573 0.045 Uiso 1 1 calc R U . . .
C70 C 0.2611(2) 0.43641(17) 0.88348(16) 0.0289(4) Uani 1 1 d . . . . .
H70A H 0.225175 0.453746 0.823640 0.043 Uiso 1 1 calc R U . . .
H70B H 0.345904 0.450312 0.863393 0.043 Uiso 1 1 calc R U . . .
H70C H 0.206747 0.488664 0.946571 0.043 Uiso 1 1 calc R U . . .
C71 C 0.18642(17) 0.23900(14) 0.76332(14) 0.0186(3) Uani 1 1 d . . . . .
C72 C 0.05837(17) 0.25164(15) 0.77992(15) 0.0210(4) Uani 1 1 d . . . . .
C73 C 0.01070(17) 0.25743(16) 0.69006(15) 0.0237(4) Uani 1 1 d . . . . .
H73 H -0.077308 0.267114 0.701524 0.028 Uiso 1 1 calc R U . . .
C74 C 0.08910(17) 0.24931(16) 0.58817(15) 0.0224(4) Uani 1 1 d . . . . .
H74 H 0.055175 0.251396 0.529590 0.027 Uiso 1 1 calc R U . . .
C75 C 0.22088(17) 0.23775(14) 0.56752(14) 0.0194(3) Uani 1 1 d . . . . .
C76 C 0.30367(18) 0.22989(16) 0.46212(15) 0.0226(4) Uani 1 1 d . . . . .
H76 H 0.272323 0.232801 0.401966 0.027 Uiso 1 1 calc R U . . .
C77 C 0.42840(18) 0.21814(16) 0.44818(14) 0.0233(4) Uani 1 1 d . . . . .
C78 C 0.48005(18) 0.21424(16) 0.53385(15) 0.0233(4) Uani 1 1 d . . . . .
H78 H 0.567999 0.206579 0.520816 0.028 Uiso 1 1 calc R U . . .
C79 C 0.40161(17) 0.22167(15) 0.63627(14) 0.0198(3) Uani 1 1 d . . . . .
H79 H 0.435666 0.219111 0.694814 0.024 Uiso 1 1 calc R U . . .
C80 C 0.26971(17) 0.23319(14) 0.65685(14) 0.0186(3) Uani 1 1 d . . . . .

loop_
_atom_site_aniso_label
_atom_site_aniso_U_11
_atom_site_aniso_U_22
_atom_site_aniso_U_33
_atom_site_aniso_U_23
_atom_site_aniso_U_13
_atom_site_aniso_U_12
F1 0.0506(8) 0.0350(7) 0.0332(6) 0.0183(5) -0.0039(6) -0.0055(6)
F2 0.0482(7) 0.0228(5) 0.0282(6) -0.0073(4) -0.0049(5) -0.0008(5)
F3 0.0529(8) 0.0558(9) 0.0241(6) 0.0024(6) -0.0093(6) -0.0062(7)
F4 0.0337(6) 0.0473(7) 0.0180(5) 0.0026(5) -0.0050(5) -0.0096(5)
N1 0.0295(9) 0.0205(8) 0.0449(10) 0.0052(7) -0.0205(8) -0.0067(7)
N2 0.0349(9) 0.0356(9) 0.0228(8) 0.0077(7) -0.0019(7) 0.0011(8)
N3 0.0208(7) 0.0151(7) 0.0254(7) 0.0022(6) -0.0046(6) -0.0045(6)
N4 0.0441(10) 0.0246(8) 0.0246(8) 0.0006(7) 0.0036(8) -0.0054(8)
N5 0.0303(9) 0.0169(7) 0.0282(8) 0.0031(6) -0.0094(7) -0.0032(6)
N6 0.0259(9) 0.0421(11) 0.0539(12) 0.0092(9) -0.0036(9) -0.0090(8)
N7 0.0246(8) 0.0198(7) 0.0225(7) 0.0014(6) -0.0091(6) -0.0036(6)
N8 0.0225(8) 0.0278(8) 0.0272(8) -0.0014(7) -0.0040(7) -0.0063(7)
C1 0.0285(10) 0.0204(9) 0.0341(10) 0.0038(8) -0.0135(8) -0.0067(8)
C2 0.0424(13) 0.0254(10) 0.0645(15) 0.0017(10) -0.0314(12) -0.0100(9)
C3 0.0439(12) 0.0194(9) 0.0568(14) -0.0008(9) -0.0218(11) -0.0088(9)
C4 0.0290(10) 0.0196(9) 0.0343(10) 0.0031(8) -0.0070(8) -0.0026(8)
C5 0.0209(9) 0.0239(9) 0.0266(9) 0.0024(7) -0.0034(7) -0.0051(7)
C6 0.0217(9) 0.0200(8) 0.0206(8) 0.0038(7) -0.0033(7) -0.0067(7)
C7 0.0209(8) 0.0182(8) 0.0230(8) 0.0018(7) -0.0039(7) -0.0053(7)
C8 0.0240(9) 0.0200(9) 0.0220(8) 0.0054(7) -0.0066(7) -0.0068(7)
C9 0.0517(15) 0.0296(12) 0.117(3) 0.0053(13) -0.0599(17) -0.0072(11)
C10 0.0283(10) 0.0222(9) 0.0485(12) -0.0028(8) -0.0157(9) -0.0044(8)
C11 0.0199(8) 0.0194(8) 0.0247(9) 0.0024(7) -0.0079(7) -0.0042(7)
C12 0.0228(9) 0.0276(9) 0.0236(9) 0.0047(7) -0.0073(7) -0.0036(7)
C13 0.0256(10) 0.0298(10) 0.0255(9) -0.0050(8) -0.0061(8) 0.0016(8)
C14 0.0226(9) 0.0220(9) 0.0306(10) -0.0028(7) -0.0093(8) 0.0000(7)
C15 0.0176(8) 0.0201(8) 0.0277(9) 0.0024(7) -0.0095(7) -0.0044(7)
C16 0.0240(9) 0.0190(8) 0.0337(10) 0.0057(7) -0.0112(8) -0.0059(7)
C17 0.0286(10) 0.0273(9) 0.0288(10) 0.0122(8) -0.0076(8) -0.0086(8)
C18 0.0257(10) 0.0297(10) 0.0232(9) 0.0042(8) -0.0042(7) -0.0039(8)
C19 0.0208(9) 0.0203(8) 0.0242(9) 0.0012(7) -0.0058(7) -0.0037(7)
C20 0.0150(8) 0.0203(8) 0.0244(9) 0.0026(7) -0.0074(7) -0.0048(7)
C21 0.0224(9) 0.0161(8) 0.0183(8) 0.0023(6) -0.0008(7) -0.0047(7)
C22 0.0210(9) 0.0192(8) 0.0237(9) 0.0007(7) -0.0025(7) -0.0031(7)
C23 0.0258(10) 0.0171(8) 0.0308(10) 0.0018(7) -0.0040(8) -0.0011(7)
C24 0.0309(10) 0.0162(9) 0.0468(12) 0.0017(8) -0.0098(9) -0.0062(8)
C25 0.0279(10) 0.0193(9) 0.0495(12) 0.0026(8) -0.0129(9) -0.0084(8)
C26 0.0230(9) 0.0177(9) 0.0272(9) -0.0002(7) -0.0033(7) -0.0054(7)
C27 0.0214(9) 0.0186(9) 0.0323(9) 0.0018(7) -0.0070(8) -0.0044(7)
C28 0.0203(8) 0.0158(8) 0.0205(8) 0.0000(6) -0.0029(7) -0.0022(7)
C29 0.0265(9) 0.0190(9) 0.0425(11) 0.0022(8) -0.0120(8) -0.0073(7)
C30 0.0312(11) 0.0243(10) 0.0738(16) 0.0048(10) -0.0260(11) -0.0069(9)
C31 0.0191(8) 0.0160(8) 0.0251(9) 0.0027(7) -0.0063(7) -0.0048(7)
C32 0.0215(9) 0.0211(9) 0.0257(9) 0.0008(7) -0.0041(7) -0.0050(7)
C33 0.0258(9) 0.0247(9) 0.0246(9) 0.0081(7) -0.0071(8) -0.0091(7)
C34 0.0244(9) 0.0182(8) 0.0281(9) 0.0059(7) -0.0112(8) -0.0078(7)
C35 0.0188(8) 0.0175(8) 0.0260(9) 0.0029(7) -0.0101(7) -0.0057(7)
C36 0.0238(9) 0.0160(8) 0.0315(10) 0.0011(7) -0.0123(8) -0.0035(7)
C37 0.0268(9) 0.0219(9) 0.0252(9) -0.0050(7) -0.0074(8) -0.0018(7)
C38 0.0265(9) 0.0247(9) 0.0213(9) 0.0009(7) -0.0067(7) -0.0046(8)
C39 0.0229(9) 0.0178(8) 0.0248(9) 0.0039(7) -0.0085(7) -0.0053(7)
C40 0.0173(8) 0.0177(8) 0.0235(9) 0.0022(7) -0.0097(7) -0.0049(6)
C41 0.0240(9) 0.0250(9) 0.0243(9) 0.0036(7) -0.0038(7) -0.0031(8)
C42 0.0283(10) 0.0303(10) 0.0295(10) 0.0084(8) -0.0050(8) -0.0009(8)
C43 0.0283(10) 0.0445(12) 0.0261(10) 0.0122(9) -0.0048(8) -0.0019(9)
C44 0.0310(11) 0.0480(12) 0.0207(9) 0.0033(9) -0.0046(8) -0.0099(9)
C45 0.0306(10) 0.0344(11) 0.0226(9) -0.0004(8) -0.0020(8) -0.0089(8)
C46 0.0230(9) 0.0257(9) 0.0216(9) 0.0027(7) -0.0017(7) -0.0037(7)
C47 0.0239(9) 0.0206(9) 0.0250(9) 0.0023(7) -0.0045(7) -0.0050(7)
C48 0.0239(9) 0.0200(9) 0.0267(9) 0.0048(7) -0.0067(8) -0.0051(7)
C49 0.0523(13) 0.0175(9) 0.0388(11) 0.0022(8) -0.0150(10) -0.0054(9)
C50 0.0429(12) 0.0202(9) 0.0368(11) 0.0014(8) -0.0143(9) -0.0048(8)
C51 0.0261(9) 0.0141(8) 0.0323(10) 0.0041(7) -0.0122(8) -0.0057(7)
C52 0.0251(10) 0.0184(9) 0.0469(12) 0.0061(8) -0.0109(9) -0.0067(7)
C53 0.0278(10) 0.0197(9) 0.0625(14) 0.0096(9) -0.0241(10) -0.0100(8)
C54 0.0376(11) 0.0191(9) 0.0493(12) 0.0070(8) -0.0295(10) -0.0112(8)
C55 0.0366(11) 0.0124(8) 0.0364(10) 0.0046(7) -0.0221(9) -0.0062(7)
C56 0.0436(12) 0.0211(9) 0.0308(10) 0.0046(8) -0.0223(9) -0.0074(8)
C57 0.0390(12) 0.0251(9) 0.0255(10) 0.0037(8) -0.0110(9) -0.0044(8)
C58 0.0281(10) 0.0256(9) 0.0299(10) 0.0058(8) -0.0111(8) -0.0044(8)
C59 0.0259(9) 0.0181(8) 0.0261(9) 0.0036(7) -0.0138(8) -0.0045(7)
C60 0.0257(9) 0.0128(8) 0.0307(10) 0.0038(7) -0.0143(8) -0.0041(7)
C61 0.0188(9) 0.0299(9) 0.0194(8) 0.0045(7) -0.0045(7) -0.0044(7)
C62 0.0213(9) 0.0428(12) 0.0273(9) 0.0134(9) -0.0050(8) -0.0018(8)
C63 0.0247(10) 0.0671(15) 0.0250(10) 0.0172(10) -0.0081(8) -0.0089(10)
C64 0.0290(11) 0.0837(19) 0.0185(9) 0.0045(10) -0.0090(8) -0.0204(11)
C65 0.0279(10) 0.0558(13) 0.0202(9) -0.0030(9) -0.0045(8) -0.0189(10)
C66 0.0211(9) 0.0337(10) 0.0177(8) -0.0007(7) -0.0040(7) -0.0087(8)
C67 0.0217(9) 0.0228(9) 0.0185(8) 0.0004(7) -0.0044(7) -0.0074(7)
C68 0.0197(8) 0.0200(8) 0.0177(8) 0.0017(6) -0.0054(7) -0.0032(7)
C69 0.0387(11) 0.0197(9) 0.0346(10) 0.0012(8) -0.0145(9) -0.0070(8)
C70 0.0370(11) 0.0219(9) 0.0292(10) 0.0010(8) -0.0085(8) -0.0114(8)
C71 0.0233(9) 0.0131(8) 0.0209(8) 0.0002(6) -0.0094(7) -0.0038(6)
C72 0.0224(9) 0.0139(8) 0.0263(9) -0.0012(7) -0.0075(7) -0.0034(7)
C73 0.0205(9) 0.0192(8) 0.0335(10) 0.0001(7) -0.0120(8) -0.0038(7)
C74 0.0254(9) 0.0179(8) 0.0284(9) 0.0012(7) -0.0156(8) -0.0045(7)
C75 0.0245(9) 0.0120(7) 0.0231(9) 0.0018(6) -0.0111(7) -0.0027(7)
C76 0.0308(10) 0.0188(8) 0.0216(8) 0.0029(7) -0.0135(8) -0.0058(7)
C77 0.0277(10) 0.0217(9) 0.0189(8) 0.0016(7) -0.0058(7) -0.0049(7)
C78 0.0223(9) 0.0231(9) 0.0248(9) 0.0006(7) -0.0094(7) -0.0036(7)
C79 0.0225(9) 0.0175(8) 0.0209(8) 0.0006(6) -0.0102(7) -0.0035(7)
C80 0.0235(9) 0.0115(7) 0.0227(9) 0.0009(6) -0.0108(7) -0.0030(6)

_geom_special_details            
; 
 All esds (except the esd in the dihedral angle between two l.s. planes) 
 are estimated using the full covariance matrix.  The cell esds are taken 
 into account individually in the estimation of esds in distances, angles 
 and torsion angles; correlations between esds in cell parameters are only 
 used when they are defined by crystal symmetry.  An approximate (isotropic) 
 treatment of cell esds is used for estimating esds involving l.s. planes. 
;
loop_
_geom_bond_atom_site_label_1
_geom_bond_atom_site_label_2
_geom_bond_distance
_geom_bond_site_symmetry_2
_geom_bond_publ_flag
F1 C17 1.364(2) . ?
F2 C37 1.364(2) . ?
F3 C57 1.365(2) . ?
F4 C77 1.360(2) . ?
N1 C1 1.379(2) . ?
N1 C8 1.384(2) . ?
N1 C9 1.453(3) . ?
N2 H2A 0.92(2) . ?
N2 H2B 0.91(2) . ?
N2 C12 1.393(2) . ?
N3 C21 1.376(2) . ?
N3 C28 1.391(2) . ?
N3 C29 1.454(2) . ?
N4 H4A 0.93(2) . ?
N4 H4B 0.93(2) . ?
N4 C32 1.377(3) . ?
N5 C41 1.373(3) . ?
N5 C48 1.398(2) . ?
N5 C49 1.455(2) . ?
N6 H6A 0.92(2) . ?
N6 H6B 0.93(2) . ?
N6 C52 1.388(3) . ?
N7 C61 1.372(2) . ?
N7 C68 1.394(2) . ?
N7 C69 1.454(2) . ?
N8 H8A 0.919(19) . ?
N8 H8B 0.936(19) . ?
N8 C72 1.390(2) . ?
C1 C2 1.398(3) . ?
C1 C6 1.410(3) . ?
C2 H2 0.9500 . ?
C2 C3 1.379(3) . ?
C3 H3 0.9500 . ?
C3 C4 1.404(3) . ?
C4 H4 0.9500 . ?
C4 C5 1.377(3) . ?
C5 H5 0.9500 . ?
C5 C6 1.403(3) . ?
C6 C7 1.427(2) . ?
C7 C8 1.367(3) . ?
C7 C10 1.497(3) . ?
C8 C11 1.489(2) . ?
C9 H9A 0.9800 . ?
C9 H9B 0.9800 . ?
C9 H9C 0.9800 . ?
C10 H10A 0.9800 . ?
C10 H10B 0.9800 . ?
C10 H10C 0.9800 . ?
C11 C12 1.378(3) . ?
C11 C20 1.430(2) . ?
C12 C13 1.428(3) . ?
C13 H13 0.9500 . ?
C13 C14 1.357(3) . ?
C14 H14 0.9500 . ?
C14 C15 1.414(3) . ?
C15 C16 1.418(3) . ?
C15 C20 1.427(2) . ?
C16 H16 0.9500 . ?
C16 C17 1.353(3) . ?
C17 C18 1.397(3) . ?
C18 H18 0.9500 . ?
C18 C19 1.377(3) . ?
C19 H19 0.9500 . ?
C19 C20 1.419(3) . ?
C21 C22 1.399(3) . ?
C21 C26 1.409(3) . ?
C22 H22 0.9500 . ?
C22 C23 1.379(3) . ?
C23 H23 0.9500 . ?
C23 C24 1.409(3) . ?
C24 H24 0.9500 . ?
C24 C25 1.376(3) . ?
C25 H25 0.9500 . ?
C25 C26 1.406(3) . ?
C26 C27 1.432(2) . ?
C27 C28 1.367(3) . ?
C27 C30 1.499(3) . ?
C28 C31 1.485(2) . ?
C29 H29A 0.9800 . ?
C29 H29B 0.9800 . ?
C29 H29C 0.9800 . ?
C30 H30A 0.9800 . ?
C30 H30B 0.9800 . ?
C30 H30C 0.9800 . ?
C31 C32 1.388(3) . ?
C31 C40 1.426(2) . ?
C32 C33 1.430(3) . ?
C33 H33 0.9500 . ?
C33 C34 1.358(3) . ?
C34 H34 0.9500 . ?
C34 C35 1.420(3) . ?
C35 C36 1.418(3) . ?
C35 C40 1.429(2) . ?
C36 H36 0.9500 . ?
C36 C37 1.354(3) . ?
C37 C38 1.407(3) . ?
C38 H38 0.9500 . ?
C38 C39 1.373(3) . ?
C39 H39 0.9500 . ?
C39 C40 1.422(2) . ?
C41 C42 1.397(3) . ?
C41 C46 1.414(3) . ?
C42 H42 0.9500 . ?
C42 C43 1.380(3) . ?
C43 H43 0.9500 . ?
C43 C44 1.408(3) . ?
C44 H44 0.9500 . ?
C44 C45 1.386(3) . ?
C45 H45 0.9500 . ?
C45 C46 1.399(3) . ?
C46 C47 1.433(3) . ?
C47 C48 1.368(3) . ?
C47 C50 1.495(3) . ?
C48 C51 1.478(3) . ?
C49 H49A 0.9800 . ?
C49 H49B 0.9800 . ?
C49 H49C 0.9800 . ?
C50 H50A 0.9800 . ?
C50 H50B 0.9800 . ?
C50 H50C 0.9800 . ?
C51 C52 1.381(3) . ?
C51 C60 1.428(3) . ?
C52 C53 1.421(3) . ?
C53 H53 0.9500 . ?
C53 C54 1.365(3) . ?
C54 H54 0.9500 . ?
C54 C55 1.414(3) . ?
C55 C56 1.410(3) . ?
C55 C60 1.429(2) . ?
C56 H56 0.9500 . ?
C56 C57 1.353(3) . ?
C57 C58 1.406(3) . ?
C58 H58 0.9500 . ?
C58 C59 1.366(3) . ?
C59 H59 0.9500 . ?
C59 C60 1.424(3) . ?
C61 C62 1.403(3) . ?
C61 C66 1.414(3) . ?
C62 H62 0.9500 . ?
C62 C63 1.377(3) . ?
C63 H63 0.9500 . ?
C63 C64 1.407(4) . ?
C64 H64 0.9500 . ?
C64 C65 1.384(3) . ?
C65 H65 0.9500 . ?
C65 C66 1.405(3) . ?
C66 C67 1.430(3) . ?
C67 C68 1.368(2) . ?
C67 C70 1.497(3) . ?
C68 C71 1.483(2) . ?
C69 H69A 0.9800 . ?
C69 H69B 0.9800 . ?
C69 H69C 0.9800 . ?
C70 H70A 0.9800 . ?
C70 H70B 0.9800 . ?
C70 H70C 0.9800 . ?
C71 C72 1.385(2) . ?
C71 C80 1.429(2) . ?
C72 C73 1.424(3) . ?
C73 H73 0.9500 . ?
C73 C74 1.359(3) . ?
C74 H74 0.9500 . ?
C74 C75 1.422(3) . ?
C75 C76 1.413(3) . ?
C75 C80 1.427(2) . ?
C76 H76 0.9500 . ?
C76 C77 1.355(3) . ?
C77 C78 1.403(3) . ?
C78 H78 0.9500 . ?
C78 C79 1.365(3) . ?
C79 H79 0.9500 . ?
C79 C80 1.423(2) . ?

loop_
_geom_angle_atom_site_label_1
_geom_angle_atom_site_label_2
_geom_angle_atom_site_label_3
_geom_angle
_geom_angle_site_symmetry_1
_geom_angle_site_symmetry_3
_geom_angle_publ_flag
C1 N1 C8 108.46(15) . . ?
C1 N1 C9 125.57(17) . . ?
C8 N1 C9 125.97(17) . . ?
H2A N2 H2B 111(3) . . ?
C12 N2 H2A 116.1(18) . . ?
C12 N2 H2B 113.5(19) . . ?
C21 N3 C28 108.55(14) . . ?
C21 N3 C29 125.31(15) . . ?
C28 N3 C29 125.16(14) . . ?
H4A N4 H4B 120(2) . . ?
C32 N4 H4A 118.2(18) . . ?
C32 N4 H4B 113.6(18) . . ?
C41 N5 C48 108.64(15) . . ?
C41 N5 C49 125.16(16) . . ?
C48 N5 C49 125.86(16) . . ?
H6A N6 H6B 118(3) . . ?
C52 N6 H6A 112(2) . . ?
C52 N6 H6B 111(2) . . ?
C61 N7 C68 108.36(15) . . ?
C61 N7 C69 125.03(15) . . ?
C68 N7 C69 126.56(15) . . ?
H8A N8 H8B 114(2) . . ?
C72 N8 H8A 115.5(17) . . ?
C72 N8 H8B 115.2(16) . . ?
N1 C1 C2 130.57(18) . . ?
N1 C1 C6 107.62(16) . . ?
C2 C1 C6 121.80(18) . . ?
C1 C2 H2 121.3 . . ?
C3 C2 C1 117.37(19) . . ?
C3 C2 H2 121.3 . . ?
C2 C3 H3 119.2 . . ?
C2 C3 C4 121.68(19) . . ?
C4 C3 H3 119.2 . . ?
C3 C4 H4 119.5 . . ?
C5 C4 C3 120.91(18) . . ?
C5 C4 H4 119.5 . . ?
C4 C5 H5 120.6 . . ?
C4 C5 C6 118.84(17) . . ?
C6 C5 H5 120.6 . . ?
C1 C6 C7 107.22(16) . . ?
C5 C6 C1 119.39(17) . . ?
C5 C6 C7 133.39(17) . . ?
C6 C7 C10 126.38(16) . . ?
C8 C7 C6 106.87(15) . . ?
C8 C7 C10 126.74(16) . . ?
N1 C8 C11 122.43(15) . . ?
C7 C8 N1 109.79(15) . . ?
C7 C8 C11 127.74(16) . . ?
N1 C9 H9A 109.5 . . ?
N1 C9 H9B 109.5 . . ?
N1 C9 H9C 109.5 . . ?
H9A C9 H9B 109.5 . . ?
H9A C9 H9C 109.5 . . ?
H9B C9 H9C 109.5 . . ?
C7 C10 H10A 109.5 . . ?
C7 C10 H10B 109.5 . . ?
C7 C10 H10C 109.5 . . ?
H10A C10 H10B 109.5 . . ?
H10A C10 H10C 109.5 . . ?
H10B C10 H10C 109.5 . . ?
C12 C11 C8 119.89(16) . . ?
C12 C11 C20 120.30(16) . . ?
C20 C11 C8 119.78(15) . . ?
N2 C12 C13 118.44(17) . . ?
C11 C12 N2 122.14(17) . . ?
C11 C12 C13 119.35(17) . . ?
C12 C13 H13 119.5 . . ?
C14 C13 C12 121.09(18) . . ?
C14 C13 H13 119.5 . . ?
C13 C14 H14 119.4 . . ?
C13 C14 C15 121.26(17) . . ?
C15 C14 H14 119.4 . . ?
C14 C15 C16 121.95(17) . . ?
C14 C15 C20 118.45(16) . . ?
C16 C15 C20 119.60(17) . . ?
C15 C16 H16 120.4 . . ?
C17 C16 C15 119.10(17) . . ?
C17 C16 H16 120.4 . . ?
F1 C17 C18 117.79(17) . . ?
C16 C17 F1 119.00(17) . . ?
C16 C17 C18 123.20(17) . . ?
C17 C18 H18 120.7 . . ?
C19 C18 C17 118.67(17) . . ?
C19 C18 H18 120.7 . . ?
C18 C19 H19 119.4 . . ?
C18 C19 C20 121.13(17) . . ?
C20 C19 H19 119.4 . . ?
C15 C20 C11 119.53(16) . . ?
C19 C20 C11 122.17(16) . . ?
C19 C20 C15 118.30(16) . . ?
N3 C21 C22 130.02(16) . . ?
N3 C21 C26 107.93(15) . . ?
C22 C21 C26 122.02(16) . . ?
C21 C22 H22 121.2 . . ?
C23 C22 C21 117.51(17) . . ?
C23 C22 H22 121.2 . . ?
C22 C23 H23 119.4 . . ?
C22 C23 C24 121.18(17) . . ?
C24 C23 H23 119.4 . . ?
C23 C24 H24 119.3 . . ?
C25 C24 C23 121.36(17) . . ?
C25 C24 H24 119.3 . . ?
C24 C25 H25 120.7 . . ?
C24 C25 C26 118.68(18) . . ?
C26 C25 H25 120.7 . . ?
C21 C26 C27 106.95(15) . . ?
C25 C26 C21 119.24(17) . . ?
C25 C26 C27 133.77(17) . . ?
C26 C27 C30 126.30(16) . . ?
C28 C27 C26 107.16(16) . . ?
C28 C27 C30 126.52(17) . . ?
N3 C28 C31 121.05(15) . . ?
C27 C28 N3 109.40(15) . . ?
C27 C28 C31 129.33(16) . . ?
N3 C29 H29A 109.5 . . ?
N3 C29 H29B 109.5 . . ?
N3 C29 H29C 109.5 . . ?
H29A C29 H29B 109.5 . . ?
H29A C29 H29C 109.5 . . ?
H29B C29 H29C 109.5 . . ?
C27 C30 H30A 109.5 . . ?
C27 C30 H30B 109.5 . . ?
C27 C30 H30C 109.5 . . ?
H30A C30 H30B 109.5 . . ?
H30A C30 H30C 109.5 . . ?
H30B C30 H30C 109.5 . . ?
C32 C31 C28 119.01(16) . . ?
C32 C31 C40 120.20(16) . . ?
C40 C31 C28 120.79(15) . . ?
N4 C32 C31 121.95(17) . . ?
N4 C32 C33 118.64(16) . . ?
C31 C32 C33 119.38(17) . . ?
C32 C33 H33 119.4 . . ?
C34 C33 C32 121.19(16) . . ?
C34 C33 H33 119.4 . . ?
C33 C34 H34 119.5 . . ?
C33 C34 C35 120.95(16) . . ?
C35 C34 H34 119.5 . . ?
C34 C35 C40 118.75(16) . . ?
C36 C35 C34 121.85(16) . . ?
C36 C35 C40 119.39(16) . . ?
C35 C36 H36 120.5 . . ?
C37 C36 C35 119.05(16) . . ?
C37 C36 H36 120.5 . . ?
F2 C37 C38 117.37(16) . . ?
C36 C37 F2 119.20(16) . . ?
C36 C37 C38 123.43(17) . . ?
C37 C38 H38 120.8 . . ?
C39 C38 C37 118.32(17) . . ?
C39 C38 H38 120.8 . . ?
C38 C39 H39 119.4 . . ?
C38 C39 C40 121.20(16) . . ?
C40 C39 H39 119.4 . . ?
C31 C40 C35 119.53(16) . . ?
C39 C40 C31 121.85(16) . . ?
C39 C40 C35 118.61(16) . . ?
N5 C41 C42 130.12(18) . . ?
N5 C41 C46 107.81(16) . . ?
C42 C41 C46 122.08(18) . . ?
C41 C42 H42 121.3 . . ?
C43 C42 C41 117.36(19) . . ?
C43 C42 H42 121.3 . . ?
C42 C43 H43 119.2 . . ?
C42 C43 C44 121.52(19) . . ?
C44 C43 H43 119.2 . . ?
C43 C44 H44 119.5 . . ?
C45 C44 C43 121.00(19) . . ?
C45 C44 H44 119.5 . . ?
C44 C45 H45 120.7 . . ?
C44 C45 C46 118.68(19) . . ?
C46 C45 H45 120.7 . . ?
C41 C46 C47 107.13(16) . . ?
C45 C46 C41 119.36(17) . . ?
C45 C46 C47 133.51(18) . . ?
C46 C47 C50 126.44(17) . . ?
C48 C47 C46 107.06(16) . . ?
C48 C47 C50 126.49(18) . . ?
N5 C48 C51 120.55(16) . . ?
C47 C48 N5 109.35(16) . . ?
C47 C48 C51 130.10(16) . . ?
N5 C49 H49A 109.5 . . ?
N5 C49 H49B 109.5 . . ?
N5 C49 H49C 109.5 . . ?
H49A C49 H49B 109.5 . . ?
H49A C49 H49C 109.5 . . ?
H49B C49 H49C 109.5 . . ?
C47 C50 H50A 109.5 . . ?
C47 C50 H50B 109.5 . . ?
C47 C50 H50C 109.5 . . ?
H50A C50 H50B 109.5 . . ?
H50A C50 H50C 109.5 . . ?
H50B C50 H50C 109.5 . . ?
C52 C51 C48 119.79(18) . . ?
C52 C51 C60 120.03(17) . . ?
C60 C51 C48 120.12(16) . . ?
N6 C52 C53 118.91(18) . . ?
C51 C52 N6 121.71(19) . . ?
C51 C52 C53 119.36(19) . . ?
C52 C53 H53 119.3 . . ?
C54 C53 C52 121.36(18) . . ?
C54 C53 H53 119.3 . . ?
C53 C54 H54 119.4 . . ?
C53 C54 C55 121.15(18) . . ?
C55 C54 H54 119.4 . . ?
C54 C55 C60 117.97(18) . . ?
C56 C55 C54 122.24(17) . . ?
C56 C55 C60 119.78(17) . . ?
C55 C56 H56 120.3 . . ?
C57 C56 C55 119.33(17) . . ?
C57 C56 H56 120.3 . . ?
F3 C57 C58 117.52(18) . . ?
C56 C57 F3 119.70(17) . . ?
C56 C57 C58 122.78(19) . . ?
C57 C58 H58 120.6 . . ?
C59 C58 C57 118.80(18) . . ?
C59 C58 H58 120.6 . . ?
C58 C59 H59 119.4 . . ?
C58 C59 C60 121.29(17) . . ?
C60 C59 H59 119.4 . . ?
C51 C60 C55 120.07(16) . . ?
C59 C60 C51 121.95(16) . . ?
C59 C60 C55 117.97(17) . . ?
N7 C61 C62 129.40(18) . . ?
N7 C61 C66 107.85(15) . . ?
C62 C61 C66 122.73(18) . . ?
C61 C62 H62 121.4 . . ?
C63 C62 C61 117.2(2) . . ?
C63 C62 H62 121.4 . . ?
C62 C63 H63 119.4 . . ?
C62 C63 C64 121.2(2) . . ?
C64 C63 H63 119.4 . . ?
C63 C64 H64 119.3 . . ?
C65 C64 C63 121.32(19) . . ?
C65 C64 H64 119.3 . . ?
C64 C65 H65 120.5 . . ?
C64 C65 C66 119.1(2) . . ?
C66 C65 H65 120.5 . . ?
C61 C66 C67 107.30(15) . . ?
C65 C66 C61 118.39(18) . . ?
C65 C66 C67 134.29(19) . . ?
C66 C67 C70 126.85(16) . . ?
C68 C67 C66 106.67(16) . . ?
C68 C67 C70 126.47(16) . . ?
N7 C68 C71 120.56(15) . . ?
C67 C68 N7 109.81(15) . . ?
C67 C68 C71 129.62(16) . . ?
N7 C69 H69A 109.5 . . ?
N7 C69 H69B 109.5 . . ?
N7 C69 H69C 109.5 . . ?
H69A C69 H69B 109.5 . . ?
H69A C69 H69C 109.5 . . ?
H69B C69 H69C 109.5 . . ?
C67 C70 H70A 109.5 . . ?
C67 C70 H70B 109.5 . . ?
C67 C70 H70C 109.5 . . ?
H70A C70 H70B 109.5 . . ?
H70A C70 H70C 109.5 . . ?
H70B C70 H70C 109.5 . . ?
C72 C71 C68 119.87(16) . . ?
C72 C71 C80 120.18(15) . . ?
C80 C71 C68 119.90(15) . . ?
N8 C72 C73 118.57(16) . . ?
C71 C72 N8 121.89(16) . . ?
C71 C72 C73 119.50(16) . . ?
C72 C73 H73 119.5 . . ?
C74 C73 C72 121.05(16) . . ?
C74 C73 H73 119.5 . . ?
C73 C74 H74 119.4 . . ?
C73 C74 C75 121.29(16) . . ?
C75 C74 H74 119.4 . . ?
C74 C75 C80 118.24(16) . . ?
C76 C75 C74 122.06(16) . . ?
C76 C75 C80 119.70(16) . . ?
C75 C76 H76 120.5 . . ?
C77 C76 C75 118.98(16) . . ?
C77 C76 H76 120.5 . . ?
F4 C77 C78 116.99(16) . . ?
C76 C77 F4 119.91(16) . . ?
C76 C77 C78 123.10(17) . . ?
C77 C78 H78 120.6 . . ?
C79 C78 C77 118.79(16) . . ?
C79 C78 H78 120.6 . . ?
C78 C79 H79 119.4 . . ?
C78 C79 C80 121.14(16) . . ?
C80 C79 H79 119.4 . . ?
C75 C80 C71 119.71(15) . . ?
C79 C80 C71 122.00(15) . . ?
C79 C80 C75 118.29(16) . . ?

loop_
_geom_hbond_atom_site_label_D
_geom_hbond_atom_site_label_H
_geom_hbond_atom_site_label_A
_geom_hbond_distance_DH
_geom_hbond_distance_HA
_geom_hbond_distance_DA
_geom_hbond_angle_DHA
_geom_hbond_site_symmetry_A
_geom_hbond_publ_flag
N4 H4A N8 0.93(2) 2.31(2) 3.190(2) 157(2) 1_654 yes
C9 H9C F2 0.98 2.52 3.234(3) 129.8 . yes

loop_
_geom_torsion_atom_site_label_1
_geom_torsion_atom_site_label_2
_geom_torsion_atom_site_label_3
_geom_torsion_atom_site_label_4
_geom_torsion
_geom_torsion_site_symmetry_1
_geom_torsion_site_symmetry_2
_geom_torsion_site_symmetry_3
_geom_torsion_site_symmetry_4
_geom_torsion_publ_flag
F1 C17 C18 C19 178.82(16) . . . . ?
F2 C37 C38 C39 179.61(16) . . . . ?
F3 C57 C58 C59 -178.75(17) . . . . ?
F4 C77 C78 C79 -179.70(16) . . . . ?
N1 C1 C2 C3 178.3(2) . . . . ?
N1 C1 C6 C5 -178.33(16) . . . . ?
N1 C1 C6 C7 1.5(2) . . . . ?
N1 C8 C11 C12 100.6(2) . . . . ?
N1 C8 C11 C20 -81.6(2) . . . . ?
N2 C12 C13 C14 178.30(18) . . . . ?
N3 C21 C22 C23 -176.20(18) . . . . ?
N3 C21 C26 C25 177.17(17) . . . . ?
N3 C21 C26 C27 -0.9(2) . . . . ?
N3 C28 C31 C32 82.1(2) . . . . ?
N3 C28 C31 C40 -98.1(2) . . . . ?
N4 C32 C33 C34 -177.90(17) . . . . ?
N5 C41 C42 C43 179.20(19) . . . . ?
N5 C41 C46 C45 -178.71(17) . . . . ?
N5 C41 C46 C47 0.8(2) . . . . ?
N5 C48 C51 C52 96.8(2) . . . . ?
N5 C48 C51 C60 -80.3(2) . . . . ?
N6 C52 C53 C54 179.19(18) . . . . ?
N7 C61 C62 C63 -178.26(18) . . . . ?
N7 C61 C66 C65 178.61(17) . . . . ?
N7 C61 C66 C67 0.02(19) . . . . ?
N7 C68 C71 C72 79.7(2) . . . . ?
N7 C68 C71 C80 -97.49(19) . . . . ?
N8 C72 C73 C74 178.66(16) . . . . ?
C1 N1 C8 C7 -0.4(2) . . . . ?
C1 N1 C8 C11 177.57(17) . . . . ?
C1 C2 C3 C4 -0.2(4) . . . . ?
C1 C6 C7 C8 -1.8(2) . . . . ?
C1 C6 C7 C10 177.39(19) . . . . ?
C2 C1 C6 C5 0.8(3) . . . . ?
C2 C1 C6 C7 -179.4(2) . . . . ?
C2 C3 C4 C5 0.6(4) . . . . ?
C3 C4 C5 C6 -0.4(3) . . . . ?
C4 C5 C6 C1 -0.3(3) . . . . ?
C4 C5 C6 C7 179.88(18) . . . . ?
C5 C6 C7 C8 178.06(19) . . . . ?
C5 C6 C7 C10 -2.8(3) . . . . ?
C6 C1 C2 C3 -0.5(3) . . . . ?
C6 C7 C8 N1 1.4(2) . . . . ?
C6 C7 C8 C11 -176.49(17) . . . . ?
C7 C8 C11 C12 -81.8(2) . . . . ?
C7 C8 C11 C20 96.0(2) . . . . ?
C8 N1 C1 C2 -179.7(2) . . . . ?
C8 N1 C1 C6 -0.7(2) . . . . ?
C8 C11 C12 N2 -0.8(3) . . . . ?
C8 C11 C12 C13 175.94(16) . . . . ?
C8 C11 C20 C15 -176.96(15) . . . . ?
C8 C11 C20 C19 2.9(2) . . . . ?
C9 N1 C1 C2 0.7(4) . . . . ?
C9 N1 C1 C6 179.7(2) . . . . ?
C9 N1 C8 C7 179.2(2) . . . . ?
C9 N1 C8 C11 -2.8(3) . . . . ?
C10 C7 C8 N1 -177.80(18) . . . . ?
C10 C7 C8 C11 4.3(3) . . . . ?
C11 C12 C13 C14 1.4(3) . . . . ?
C12 C11 C20 C15 0.8(2) . . . . ?
C12 C11 C20 C19 -179.31(17) . . . . ?
C12 C13 C14 C15 0.1(3) . . . . ?
C13 C14 C15 C16 179.94(18) . . . . ?
C13 C14 C15 C20 -1.1(3) . . . . ?
C14 C15 C16 C17 179.11(17) . . . . ?
C14 C15 C20 C11 0.7(2) . . . . ?
C14 C15 C20 C19 -179.24(16) . . . . ?
C15 C16 C17 F1 -179.08(16) . . . . ?
C15 C16 C17 C18 0.2(3) . . . . ?
C16 C15 C20 C11 179.67(16) . . . . ?
C16 C15 C20 C19 -0.2(2) . . . . ?
C16 C17 C18 C19 -0.5(3) . . . . ?
C17 C18 C19 C20 0.4(3) . . . . ?
C18 C19 C20 C11 -179.93(17) . . . . ?
C18 C19 C20 C15 0.0(2) . . . . ?
C20 C11 C12 N2 -178.58(17) . . . . ?
C20 C11 C12 C13 -1.8(3) . . . . ?
C20 C15 C16 C17 0.1(3) . . . . ?
C21 N3 C28 C27 -0.2(2) . . . . ?
C21 N3 C28 C31 -175.29(16) . . . . ?
C21 C22 C23 C24 -1.2(3) . . . . ?
C21 C26 C27 C28 0.8(2) . . . . ?
C21 C26 C27 C30 179.1(2) . . . . ?
C22 C21 C26 C25 -1.1(3) . . . . ?
C22 C21 C26 C27 -179.24(16) . . . . ?
C22 C23 C24 C25 0.2(3) . . . . ?
C23 C24 C25 C26 0.4(3) . . . . ?
C24 C25 C26 C21 0.0(3) . . . . ?
C24 C25 C26 C27 177.5(2) . . . . ?
C25 C26 C27 C28 -176.9(2) . . . . ?
C25 C26 C27 C30 1.4(4) . . . . ?
C26 C21 C22 C23 1.7(3) . . . . ?
C26 C27 C28 N3 -0.4(2) . . . . ?
C26 C27 C28 C31 174.18(17) . . . . ?
C27 C28 C31 C32 -91.9(2) . . . . ?
C27 C28 C31 C40 87.8(2) . . . . ?
C28 N3 C21 C22 178.83(18) . . . . ?
C28 N3 C21 C26 0.71(19) . . . . ?
C28 C31 C32 N4 -2.1(3) . . . . ?
C28 C31 C32 C33 -179.95(16) . . . . ?
C28 C31 C40 C35 179.94(15) . . . . ?
C28 C31 C40 C39 0.7(2) . . . . ?
C29 N3 C21 C22 -12.0(3) . . . . ?
C29 N3 C21 C26 169.89(17) . . . . ?
C29 N3 C28 C27 -169.39(17) . . . . ?
C29 N3 C28 C31 15.5(3) . . . . ?
C30 C27 C28 N3 -178.7(2) . . . . ?
C30 C27 C28 C31 -4.1(3) . . . . ?
C31 C32 C33 C34 0.1(3) . . . . ?
C32 C31 C40 C35 -0.3(2) . . . . ?
C32 C31 C40 C39 -179.61(16) . . . . ?
C32 C33 C34 C35 -0.4(3) . . . . ?
C33 C34 C35 C36 179.52(16) . . . . ?
C33 C34 C35 C40 0.4(2) . . . . ?
C34 C35 C36 C37 -179.32(17) . . . . ?
C34 C35 C40 C31 0.0(2) . . . . ?
C34 C35 C40 C39 179.29(16) . . . . ?
C35 C36 C37 F2 -179.56(15) . . . . ?
C35 C36 C37 C38 0.2(3) . . . . ?
C36 C35 C40 C31 -179.17(15) . . . . ?
C36 C35 C40 C39 0.1(2) . . . . ?
C36 C37 C38 C39 -0.2(3) . . . . ?
C37 C38 C39 C40 0.1(3) . . . . ?
C38 C39 C40 C31 179.19(16) . . . . ?
C38 C39 C40 C35 -0.1(2) . . . . ?
C40 C31 C32 N4 178.20(17) . . . . ?
C40 C31 C32 C33 0.3(3) . . . . ?
C40 C35 C36 C37 -0.2(2) . . . . ?
C41 N5 C48 C47 0.6(2) . . . . ?
C41 N5 C48 C51 -179.47(16) . . . . ?
C41 C42 C43 C44 0.0(3) . . . . ?
C41 C46 C47 C48 -0.4(2) . . . . ?
C41 C46 C47 C50 -179.80(18) . . . . ?
C42 C41 C46 C45 1.3(3) . . . . ?
C42 C41 C46 C47 -179.24(18) . . . . ?
C42 C43 C44 C45 0.4(3) . . . . ?
C43 C44 C45 C46 0.1(3) . . . . ?
C44 C45 C46 C41 -0.9(3) . . . . ?
C44 C45 C46 C47 179.8(2) . . . . ?
C45 C46 C47 C48 179.0(2) . . . . ?
C45 C46 C47 C50 -0.4(3) . . . . ?
C46 C41 C42 C43 -0.8(3) . . . . ?
C46 C47 C48 N5 -0.1(2) . . . . ?
C46 C47 C48 C51 179.98(18) . . . . ?
C47 C48 C51 C52 -83.4(3) . . . . ?
C47 C48 C51 C60 99.6(2) . . . . ?
C48 N5 C41 C42 179.15(19) . . . . ?
C48 N5 C41 C46 -0.9(2) . . . . ?
C48 C51 C52 N6 5.8(3) . . . . ?
C48 C51 C52 C53 -175.66(17) . . . . ?
C48 C51 C60 C55 174.43(15) . . . . ?
C48 C51 C60 C59 -5.1(2) . . . . ?
C49 N5 C41 C42 5.5(3) . . . . ?
C49 N5 C41 C46 -174.48(18) . . . . ?
C49 N5 C48 C47 174.18(19) . . . . ?
C49 N5 C48 C51 -5.9(3) . . . . ?
C50 C47 C48 N5 179.27(18) . . . . ?
C50 C47 C48 C51 -0.6(3) . . . . ?
C51 C52 C53 C54 0.6(3) . . . . ?
C52 C51 C60 C55 -2.6(2) . . . . ?
C52 C51 C60 C59 177.85(16) . . . . ?
C52 C53 C54 C55 -1.4(3) . . . . ?
C53 C54 C55 C56 179.01(18) . . . . ?
C53 C54 C55 C60 0.1(3) . . . . ?
C54 C55 C56 C57 179.41(17) . . . . ?
C54 C55 C60 C51 1.8(2) . . . . ?
C54 C55 C60 C59 -178.61(16) . . . . ?
C55 C56 C57 F3 180.00(16) . . . . ?
C55 C56 C57 C58 -0.3(3) . . . . ?
C56 C55 C60 C51 -177.07(16) . . . . ?
C56 C55 C60 C59 2.5(2) . . . . ?
C56 C57 C58 C59 1.6(3) . . . . ?
C57 C58 C59 C60 -0.7(3) . . . . ?
C58 C59 C60 C51 178.29(16) . . . . ?
C58 C59 C60 C55 -1.2(2) . . . . ?
C60 C51 C52 N6 -177.16(17) . . . . ?
C60 C51 C52 C53 1.4(3) . . . . ?
C60 C55 C56 C57 -1.7(3) . . . . ?
C61 N7 C68 C67 0.5(2) . . . . ?
C61 N7 C68 C71 -179.89(15) . . . . ?
C61 C62 C63 C64 -0.4(3) . . . . ?
C61 C66 C67 C68 0.3(2) . . . . ?
C61 C66 C67 C70 -178.36(17) . . . . ?
C62 C61 C66 C65 -0.3(3) . . . . ?
C62 C61 C66 C67 -178.90(17) . . . . ?
C62 C63 C64 C65 0.2(3) . . . . ?
C63 C64 C65 C66 -0.1(3) . . . . ?
C64 C65 C66 C61 0.2(3) . . . . ?
C64 C65 C66 C67 178.3(2) . . . . ?
C65 C66 C67 C68 -178.0(2) . . . . ?
C65 C66 C67 C70 3.4(3) . . . . ?
C66 C61 C62 C63 0.4(3) . . . . ?
C66 C67 C68 N7 -0.5(2) . . . . ?
C66 C67 C68 C71 179.97(17) . . . . ?
C67 C68 C71 C72 -100.8(2) . . . . ?
C67 C68 C71 C80 82.0(2) . . . . ?
C68 N7 C61 C62 178.50(18) . . . . ?
C68 N7 C61 C66 -0.33(19) . . . . ?
C68 C71 C72 N8 5.7(3) . . . . ?
C68 C71 C72 C73 -176.51(15) . . . . ?
C68 C71 C80 C75 175.80(14) . . . . ?
C68 C71 C80 C79 -3.5(2) . . . . ?
C69 N7 C61 C62 0.8(3) . . . . ?
C69 N7 C61 C66 -177.98(17) . . . . ?
C69 N7 C68 C67 178.14(17) . . . . ?
C69 N7 C68 C71 -2.3(3) . . . . ?
C70 C67 C68 N7 178.16(17) . . . . ?
C70 C67 C68 C71 -1.4(3) . . . . ?
C71 C72 C73 C74 0.8(3) . . . . ?
C72 C71 C80 C75 -1.4(2) . . . . ?
C72 C71 C80 C79 179.23(15) . . . . ?
C72 C73 C74 C75 -1.6(3) . . . . ?
C73 C74 C75 C76 -179.63(16) . . . . ?
C73 C74 C75 C80 0.8(2) . . . . ?
C74 C75 C76 C77 -179.53(16) . . . . ?
C74 C75 C80 C71 0.7(2) . . . . ?
C74 C75 C80 C79 -179.97(16) . . . . ?
C75 C76 C77 F4 179.72(15) . . . . ?
C75 C76 C77 C78 -0.5(3) . . . . ?
C76 C75 C80 C71 -178.89(15) . . . . ?
C76 C75 C80 C79 0.5(2) . . . . ?
C76 C77 C78 C79 0.5(3) . . . . ?
C77 C78 C79 C80 0.0(3) . . . . ?
C78 C79 C80 C71 178.88(15) . . . . ?
C78 C79 C80 C75 -0.5(2) . . . . ?
C80 C71 C72 N8 -177.08(15) . . . . ?
C80 C71 C72 C73 0.7(2) . . . . ?
C80 C75 C76 C77 0.0(2) . . . . ?

_shelx_res_file                  
; 
TITL p162_a.res in P1 
    p162.res 
    created by SHELXL-2019/3 at 13:56:30 on 04-Mar-2025 
CELL 1.54178 11.4214 11.5908 13.05 89.199 73.066 75.686 
ZERR 4 0.0008 0.0009 0.001 0.003 0.003 0.003 
LATT -1 
SFAC C H F N 
UNIT 80 68 4 8 
EQIV $1 1+X,+Y,-1+Z 
SADI N2 H2a N2 H2b N4 H4a N4 H4b N6 H6a N6 H6b N8 H8a N8 H8b 
  
L.S. 10 0 0 
PLAN  5 
TEMP -173.15 
CONF 
HTAB N4 N8_$1 
HTAB C9 F2 
BOND 
list 4 
fmap 2 53 
acta 
BOND $H 
OMIT -6 -2 -1 
OMIT -3 4 0 
  
  
WGHT    0.050200    0.217000 
FVAR       0.71860 
F1    3    0.802896    1.391443    0.379950    11.00000    0.05062    0.03503 = 
         0.03318    0.01827   -0.00389   -0.00546 
F2    3    0.514447    0.940311    0.433813    11.00000    0.04823    0.02283 = 
         0.02822   -0.00725   -0.00492   -0.00085 
F3    3    0.522331    0.687379   -0.144652    11.00000    0.05291    0.05577 = 
         0.02413    0.00243   -0.00930   -0.00621 
F4    3    0.509722    0.209909    0.347443    11.00000    0.03370    0.04732 = 
         0.01798    0.00259   -0.00504   -0.00963 
N1    4    0.743625    0.883916    0.661427    11.00000    0.02947    0.02049 = 
         0.04494    0.00520   -0.02048   -0.00674 
N2    4    0.652574    1.070801    0.909550    11.00000    0.03493    0.03563 = 
         0.02283    0.00774   -0.00194    0.00106 
H2A   2    0.662165    0.990605    0.894848    11.00000   -1.50000 
H2B   2    0.580210    1.101335    0.962928    11.00000   -1.50000 
N3    4    0.931953    0.403356    0.140125    11.00000    0.02076    0.01510 = 
         0.02542    0.00223   -0.00460   -0.00452 
N4    4    0.914592    0.545724   -0.082635    11.00000    0.04408    0.02458 = 
         0.02461    0.00059    0.00357   -0.00538 
H4A   2    0.912139    0.466449   -0.075013    11.00000   -1.50000 
H4B   2    0.926227    0.577263   -0.149637    11.00000   -1.50000 
N5    4    0.283919    0.632406    0.397176    11.00000    0.03028    0.01691 = 
         0.02824    0.00310   -0.00943   -0.00324 
N6    4   -0.030212    0.782034    0.383936    11.00000    0.02589    0.04210 = 
         0.05385    0.00922   -0.00357   -0.00900 
H6A   2    0.006695    0.758749    0.437329    11.00000   -1.50000 
H6B   2   -0.100613    0.755745    0.383659    11.00000   -1.50000 
N7    4    0.262448    0.116226    0.901235    11.00000    0.02457    0.01981 = 
         0.02246    0.00136   -0.00912   -0.00357 
N8    4   -0.026556    0.262972    0.882401    11.00000    0.02250    0.02784 = 
         0.02723   -0.00136   -0.00404   -0.00630 
H8A   2    0.008392    0.235741    0.936127    11.00000   -1.50000 
H8B   2   -0.101443    0.241152    0.886890    11.00000   -1.50000 
C1    1    0.823781    0.771104    0.649128    11.00000    0.02848    0.02045 = 
         0.03408    0.00382   -0.01350   -0.00673 
C2    1    0.813178    0.662619    0.612166    11.00000    0.04237    0.02539 = 
         0.06453    0.00173   -0.03143   -0.01005 
AFIX  43 
H2    2    0.741041    0.657413    0.592042    11.00000   -1.20000 
AFIX   0 
C3    1    0.911568    0.563469    0.606073    11.00000    0.04389    0.01940 = 
         0.05679   -0.00076   -0.02178   -0.00881 
AFIX  43 
H3    2    0.906755    0.488539    0.581423    11.00000   -1.20000 
AFIX   0 
C4    1    1.018670    0.570438    0.635371    11.00000    0.02900    0.01956 = 
         0.03428    0.00306   -0.00704   -0.00263 
AFIX  43 
H4    2    1.085180    0.500564    0.629506    11.00000   -1.20000 
AFIX   0 
C5    1    1.028637    0.677168    0.672492    11.00000    0.02090    0.02386 = 
         0.02662    0.00236   -0.00336   -0.00506 
AFIX  43 
H5    2    1.101067    0.681302    0.692645    11.00000   -1.20000 
AFIX   0 
C6    1    0.929943    0.779706    0.680029    11.00000    0.02166    0.02001 = 
         0.02062    0.00384   -0.00330   -0.00668 
C7    1    0.909639    0.901336    0.714299    11.00000    0.02086    0.01817 = 
         0.02304    0.00182   -0.00395   -0.00534 
C8    1    0.796912    0.962052    0.700496    11.00000    0.02396    0.01997 = 
         0.02200    0.00538   -0.00664   -0.00677 
C9    1    0.623268    0.914867    0.637969    11.00000    0.05172    0.02961 = 
         0.11693    0.00526   -0.05986   -0.00719 
AFIX 137 
H9A   2    0.562440    0.975872    0.691618    11.00000   -1.50000 
H9B   2    0.591091    0.843670    0.640019    11.00000   -1.50000 
H9C   2    0.635078    0.945939    0.566445    11.00000   -1.50000 
AFIX   0 
C10   1    0.994883    0.951947    0.758398    11.00000    0.02827    0.02224 = 
         0.04850   -0.00279   -0.01566   -0.00445 
AFIX 137 
H10A  2    1.052250    0.983459    0.700187    11.00000   -1.50000 
H10B  2    1.044407    0.889115    0.791081    11.00000   -1.50000 
H10C  2    0.943791    1.016396    0.812791    11.00000   -1.50000 
AFIX   0 
C11   1    0.736939    1.092575    0.719014    11.00000    0.01993    0.01936 = 
         0.02466    0.00236   -0.00790   -0.00420 
C12   1    0.669047    1.140706    0.821312    11.00000    0.02276    0.02758 = 
         0.02363    0.00468   -0.00725   -0.00360 
C13   1    0.618988    1.266927    0.839098    11.00000    0.02563    0.02978 = 
         0.02546   -0.00499   -0.00607    0.00155 
AFIX  43 
H13   2    0.573796    1.300413    0.909830    11.00000   -1.20000 
AFIX   0 
C14   1    0.634910    1.339830    0.756622    11.00000    0.02259    0.02204 = 
         0.03058   -0.00277   -0.00926    0.00004 
AFIX  43 
H14   2    0.600707    1.423490    0.770700    11.00000   -1.20000 
AFIX   0 
C15   1    0.701428    1.293645    0.650152    11.00000    0.01761    0.02010 = 
         0.02772    0.00243   -0.00950   -0.00440 
C16   1    0.718762    1.368575    0.563124    11.00000    0.02400    0.01895 = 
         0.03365    0.00574   -0.01118   -0.00594 
AFIX  43 
H16   2    0.684466    1.452436    0.574752    11.00000   -1.20000 
AFIX   0 
C17   1    0.784798    1.319046    0.463303    11.00000    0.02855    0.02733 = 
         0.02876    0.01220   -0.00759   -0.00856 
C18   1    0.837190    1.196443    0.440906    11.00000    0.02575    0.02965 = 
         0.02319    0.00423   -0.00417   -0.00387 
AFIX  43 
H18   2    0.882418    1.165035    0.369564    11.00000   -1.20000 
AFIX   0 
C19   1    0.821958    1.122062    0.524298    11.00000    0.02083    0.02031 = 
         0.02424    0.00119   -0.00585   -0.00365 
AFIX  43 
H19   2    0.857598    1.038585    0.510122    11.00000   -1.20000 
AFIX   0 
C20   1    0.753929    1.167961    0.631067    11.00000    0.01499    0.02030 = 
         0.02438    0.00258   -0.00741   -0.00477 
  
C21   1    0.933167    0.284614    0.148005    11.00000    0.02237    0.01614 = 
         0.01829    0.00232   -0.00085   -0.00474 
C22   1    1.026820    0.187845    0.162575    11.00000    0.02097    0.01918 = 
         0.02372    0.00070   -0.00245   -0.00311 
AFIX  43 
H22   2    1.102383    0.198782    0.173010    11.00000   -1.20000 
AFIX   0 
C23   1    1.005327    0.075972    0.161220    11.00000    0.02577    0.01714 = 
         0.03078    0.00183   -0.00400   -0.00112 
AFIX  43 
H23   2    1.067928    0.008385    0.169529    11.00000   -1.20000 
AFIX   0 
C24   1    0.892201    0.060150    0.147736    11.00000    0.03089    0.01616 = 
         0.04684    0.00173   -0.00983   -0.00625 
AFIX  43 
H24   2    0.879910   -0.017944    0.147312    11.00000   -1.20000 
AFIX   0 
C25   1    0.799165    0.155456    0.135169    11.00000    0.02787    0.01934 = 
         0.04950    0.00256   -0.01286   -0.00837 
AFIX  43 
H25   2    0.722985    0.143832    0.126627    11.00000   -1.20000 
AFIX   0 
C26   1    0.819068    0.270440    0.135218    11.00000    0.02299    0.01766 = 
         0.02725   -0.00017   -0.00331   -0.00543 
C27   1    0.747229    0.386329    0.120938    11.00000    0.02144    0.01859 = 
         0.03233    0.00177   -0.00702   -0.00443 
C28   1    0.818317    0.464693    0.123857    11.00000    0.02029    0.01582 = 
         0.02053   -0.00003   -0.00288   -0.00215 
C29   1    1.022420    0.458611    0.165120    11.00000    0.02646    0.01904 = 
         0.04249    0.00225   -0.01197   -0.00729 
AFIX 137 
H29A  2    1.026385    0.530397    0.125055    11.00000   -1.50000 
H29B  2    1.106189    0.402258    0.144895    11.00000   -1.50000 
H29C  2    0.995669    0.480426    0.242259    11.00000   -1.50000 
AFIX   0 
C30   1    0.619695    0.415421    0.102865    11.00000    0.03115    0.02433 = 
         0.07384    0.00481   -0.02596   -0.00688 
AFIX 137 
H30A  2    0.626086    0.447640    0.032176    11.00000   -1.50000 
H30B  2    0.559948    0.474798    0.158559    11.00000   -1.50000 
H30C  2    0.589657    0.342850    0.106041    11.00000   -1.50000 
AFIX   0 
C31   1    0.793474    0.593649    0.103932    11.00000    0.01912    0.01602 = 
         0.02506    0.00271   -0.00630   -0.00479 
C32   1    0.841402    0.627734    0.000902    11.00000    0.02150    0.02109 = 
         0.02568    0.00084   -0.00410   -0.00500 
C33   1    0.818011    0.751767   -0.018994    11.00000    0.02575    0.02468 = 
         0.02462    0.00811   -0.00713   -0.00910 
AFIX  43 
H33   2    0.850730    0.775125   -0.089509    11.00000   -1.20000 
AFIX   0 
C34   1    0.749895    0.836720    0.061074    11.00000    0.02442    0.01819 = 
         0.02810    0.00587   -0.01122   -0.00780 
AFIX  43 
H34   2    0.736184    0.918520    0.045832    11.00000   -1.20000 
AFIX   0 
C35   1    0.698839    0.805052    0.167301    11.00000    0.01884    0.01752 = 
         0.02599    0.00287   -0.01007   -0.00566 
C36   1    0.628229    0.892387    0.252255    11.00000    0.02382    0.01598 = 
         0.03153    0.00108   -0.01230   -0.00353 
AFIX  43 
H36   2    0.612785    0.974848    0.239342    11.00000   -1.20000 
AFIX   0 
C37   1    0.583144    0.856558    0.352033    11.00000    0.02680    0.02189 = 
         0.02522   -0.00496   -0.00735   -0.00180 
C38   1    0.602846    0.736072    0.376822    11.00000    0.02653    0.02465 = 
         0.02135    0.00089   -0.00672   -0.00459 
AFIX  43 
H38   2    0.569779    0.714619    0.447982    11.00000   -1.20000 
AFIX   0 
C39   1    0.671090    0.650271    0.295542    11.00000    0.02294    0.01783 = 
         0.02483    0.00386   -0.00854   -0.00528 
AFIX  43 
H39   2    0.685133    0.568491    0.310875    11.00000   -1.20000 
AFIX   0 
C40   1    0.721096    0.681613    0.188880    11.00000    0.01733    0.01766 = 
         0.02346    0.00217   -0.00968   -0.00493 
  
C41   1    0.319083    0.651015    0.486398    11.00000    0.02404    0.02495 = 
         0.02433    0.00362   -0.00384   -0.00309 
C42   1    0.373279    0.569008    0.549622    11.00000    0.02832    0.03026 = 
         0.02955    0.00836   -0.00496   -0.00090 
AFIX  43 
H42   2    0.390804    0.485496    0.534500    11.00000   -1.20000 
AFIX   0 
C43   1    0.400333    0.614115    0.634877    11.00000    0.02830    0.04451 = 
         0.02608    0.01217   -0.00478   -0.00186 
AFIX  43 
H43   2    0.437174    0.560482    0.679313    11.00000   -1.20000 
AFIX   0 
C44   1    0.374607    0.737773    0.657541    11.00000    0.03104    0.04801 = 
         0.02065    0.00328   -0.00460   -0.00990 
AFIX  43 
H44   2    0.394803    0.766041    0.716597    11.00000   -1.20000 
AFIX   0 
C45   1    0.320275    0.818894    0.595029    11.00000    0.03057    0.03435 = 
         0.02256   -0.00040   -0.00197   -0.00894 
AFIX  43 
H45   2    0.303255    0.902267    0.610593    11.00000   -1.20000 
AFIX   0 
C46   1    0.290968    0.775566    0.508501    11.00000    0.02305    0.02570 = 
         0.02159    0.00273   -0.00173   -0.00370 
C47   1    0.235392    0.831977    0.429425    11.00000    0.02387    0.02056 = 
         0.02499    0.00233   -0.00445   -0.00497 
C48   1    0.232188    0.743100    0.363198    11.00000    0.02386    0.01997 = 
         0.02669    0.00478   -0.00665   -0.00510 
C49   1    0.287047    0.516535    0.353375    11.00000    0.05233    0.01754 = 
         0.03876    0.00218   -0.01502   -0.00542 
AFIX 137 
H49A  2    0.270913    0.525426    0.283561    11.00000   -1.50000 
H49B  2    0.221883    0.484164    0.402617    11.00000   -1.50000 
H49C  2    0.370452    0.461983    0.344448    11.00000   -1.50000 
AFIX   0 
C50   1    0.190642    0.963256    0.420339    11.00000    0.04286    0.02019 = 
         0.03679    0.00139   -0.01434   -0.00475 
AFIX 137 
H50A  2    0.154280    0.977244    0.360510    11.00000   -1.50000 
H50B  2    0.262206    0.999497    0.407385    11.00000   -1.50000 
H50C  2    0.126114    0.999059    0.487166    11.00000   -1.50000 
AFIX   0 
C51   1    0.184848    0.750360    0.268635    11.00000    0.02613    0.01406 = 
         0.03233    0.00415   -0.01223   -0.00569 
C52   1    0.057419    0.764152    0.282670    11.00000    0.02505    0.01841 = 
         0.04692    0.00612   -0.01089   -0.00673 
C53   1    0.014098    0.762738    0.191211    11.00000    0.02783    0.01966 = 
         0.06247    0.00962   -0.02410   -0.01004 
AFIX  43 
H53   2   -0.073661    0.772982    0.200899    11.00000   -1.20000 
AFIX   0 
C54   1    0.095966    0.746963    0.089702    11.00000    0.03755    0.01910 = 
         0.04928    0.00702   -0.02952   -0.01124 
AFIX  43 
H54   2    0.064406    0.744690    0.030174    11.00000   -1.20000 
AFIX   0 
C55   1    0.226942    0.733944    0.071599    11.00000    0.03665    0.01242 = 
         0.03637    0.00460   -0.02210   -0.00623 
C56   1    0.313689    0.715738   -0.032344    11.00000    0.04365    0.02114 = 
         0.03082    0.00463   -0.02227   -0.00735 
AFIX  43 
H56   2    0.285361    0.711039   -0.093395    11.00000   -1.20000 
AFIX   0 
C57   1    0.437705    0.705023   -0.044262    11.00000    0.03901    0.02512 = 
         0.02548    0.00375   -0.01098   -0.00440 
C58   1    0.484839    0.711839    0.043140    11.00000    0.02814    0.02560 = 
         0.02994    0.00584   -0.01107   -0.00444 
AFIX  43 
H58   2    0.572197    0.705915    0.031796    11.00000   -1.20000 
AFIX   0 
C59   1    0.402708    0.727135    0.144657    11.00000    0.02587    0.01809 = 
         0.02614    0.00363   -0.01378   -0.00449 
AFIX  43 
H59   2    0.433907    0.730895    0.204197    11.00000   -1.20000 
AFIX   0 
C60   1    0.271281    0.737548    0.162962    11.00000    0.02570    0.01284 = 
         0.03072    0.00382   -0.01429   -0.00405 
  
C61   1    0.309024    0.129474    0.984922    11.00000    0.01877    0.02989 = 
         0.01943    0.00453   -0.00446   -0.00440 
C62   1    0.344514    0.045302    1.055789    11.00000    0.02132    0.04278 = 
         0.02725    0.01345   -0.00504   -0.00176 
AFIX  43 
H62   2    0.340431   -0.035024    1.049186    11.00000   -1.20000 
AFIX   0 
C63   1    0.385519    0.083961    1.135327    11.00000    0.02470    0.06711 = 
         0.02500    0.01722   -0.00810   -0.00886 
AFIX  43 
H63   2    0.409772    0.029342    1.184912    11.00000   -1.20000 
AFIX   0 
C64   1    0.392159    0.202817    1.144513    11.00000    0.02905    0.08367 = 
         0.01852    0.00454   -0.00898   -0.02045 
AFIX  43 
H64   2    0.421136    0.226805    1.200028    11.00000   -1.20000 
AFIX   0 
C65   1    0.357316    0.285501    1.074282    11.00000    0.02789    0.05577 = 
         0.02019   -0.00296   -0.00451   -0.01886 
AFIX  43 
H65   2    0.362086    0.365524    1.081474    11.00000   -1.20000 
AFIX   0 
C66   1    0.314791    0.249396    0.992199    11.00000    0.02113    0.03368 = 
         0.01765   -0.00069   -0.00403   -0.00874 
C67   1    0.269581    0.308936    0.909202    11.00000    0.02174    0.02285 = 
         0.01854    0.00039   -0.00444   -0.00741 
C68   1    0.238086    0.225946    0.855996    11.00000    0.01966    0.02000 = 
         0.01773    0.00166   -0.00541   -0.00315 
C69   1    0.238335    0.006718    0.869366    11.00000    0.03874    0.01965 = 
         0.03463    0.00119   -0.01445   -0.00703 
AFIX 137 
H69A  2    0.167396   -0.010817    0.925071    11.00000   -1.50000 
H69B  2    0.314029   -0.059193    0.859975    11.00000   -1.50000 
H69C  2    0.217326    0.016357    0.801573    11.00000   -1.50000 
AFIX   0 
C70   1    0.261122    0.436415    0.883482    11.00000    0.03697    0.02190 = 
         0.02924    0.00101   -0.00847   -0.01137 
AFIX 137 
H70A  2    0.225175    0.453746    0.823640    11.00000   -1.50000 
H70B  2    0.345904    0.450312    0.863393    11.00000   -1.50000 
H70C  2    0.206747    0.488664    0.946571    11.00000   -1.50000 
AFIX   0 
C71   1    0.186422    0.238999    0.763317    11.00000    0.02331    0.01306 = 
         0.02085    0.00019   -0.00937   -0.00378 
C72   1    0.058371    0.251642    0.779916    11.00000    0.02243    0.01389 = 
         0.02634   -0.00120   -0.00747   -0.00342 
C73   1    0.010704    0.257425    0.690063    11.00000    0.02046    0.01918 = 
         0.03354    0.00011   -0.01202   -0.00375 
AFIX  43 
H73   2   -0.077308    0.267114    0.701524    11.00000   -1.20000 
AFIX   0 
C74   1    0.089102    0.249307    0.588168    11.00000    0.02542    0.01790 = 
         0.02844    0.00124   -0.01556   -0.00447 
AFIX  43 
H74   2    0.055175    0.251396    0.529590    11.00000   -1.20000 
AFIX   0 
C75   1    0.220877    0.237752    0.567523    11.00000    0.02453    0.01198 = 
         0.02311    0.00184   -0.01112   -0.00268 
C76   1    0.303671    0.229888    0.462117    11.00000    0.03084    0.01876 = 
         0.02162    0.00293   -0.01350   -0.00583 
AFIX  43 
H76   2    0.272323    0.232801    0.401966    11.00000   -1.20000 
AFIX   0 
C77   1    0.428400    0.218136    0.448181    11.00000    0.02766    0.02168 = 
         0.01889    0.00163   -0.00577   -0.00488 
C78   1    0.480055    0.214244    0.533854    11.00000    0.02230    0.02314 = 
         0.02478    0.00062   -0.00938   -0.00363 
AFIX  43 
H78   2    0.567999    0.206579    0.520816    11.00000   -1.20000 
AFIX   0 
C79   1    0.401613    0.221674    0.636274    11.00000    0.02248    0.01747 = 
         0.02093    0.00063   -0.01020   -0.00349 
AFIX  43 
H79   2    0.435666    0.219111    0.694814    11.00000   -1.20000 
AFIX   0 
C80   1    0.269707    0.233194    0.656850    11.00000    0.02346    0.01152 = 
         0.02272    0.00085   -0.01078   -0.00303 
HKLF 4 
  
  
  
  
REM  p162_a.res in P1 
REM wR2 = 0.0741, GooF = S = 1.035, Restrained GooF = 1.034 for all data 
REM R1 = 0.0275 for 10933 Fo > 4sig(Fo) and 0.0275 for all 10966 data 
REM 861 parameters refined using 31 restraints 
  
END 
  
WGHT      0.0502      0.2170 
  
REM Highest difference peak  0.164,  deepest hole -0.164,  1-sigma level  0.034 
Q1    1   0.5605  0.8993  0.7209  11.00000  0.05    0.16 
Q2    1   0.5847  1.0018  0.6389  11.00000  0.05    0.13 
Q3    1   0.1755  0.4790  0.8976  11.00000  0.05    0.13 
Q4    1   0.9940  1.0414  0.7354  11.00000  0.05    0.13 
Q5    1   0.9410  0.8453  0.6866  11.00000  0.05    0.13 
;
_shelx_res_checksum              16074
_olex2_submission_special_instructions 'No special instructions were received'
